# Supplementary material for: Characterizing Periodic Messaging Interventions Across Health Behaviors and Media: Systematic Review
Source: J Med Internet Res. 2014 Mar 25;16(3):e93. doi: 10.2196/jmir.2837 (PMC3978550; doi:10.2196/jmir.2837)
Supplement: Supplementary file 2 [file jmir_v16i3e93_app2.xlsx]

## Sheet: Sheet1
	Study Characteristics										Prompt Characteristics					Findings
First author, Year, Ref. no.	N	Health Behavior	Study Population	Intervention Duration	Study Design	E-health	Compa-rison Group	Follow Up	Process Eval	Additional Intervention Components	Prompt Frequency	Prompt Medium	Prompt Purpose	Tailoring	Feedback	Level of Interaction	Participant Experience	Key Behavioral Findings	Rating
Abroms 2012	23	smoking	daily-smoking university students aged 18-23	4 weeks	observational, single group, pretest-posttest; set up to test effect of a text message intervention on smoking cessation with texts sent around 3 protocols corresponding to pre-quit, post-quit, and not-quit phases	yes	no	no	yes	automated unidirectional e-mails reinforcing information from texts, web portal with quit information, goal setting	3-25 times weekly (phase dependent)	text messages	content delivery and support	yes, by participant name, quit date, gender, reasons for quitting, money saved, social support, smoking triggers, and use of smoking medication	yes	association not able to be determined; almost half of participants stopped responding to texts after the arrival of proposed quit date	participants read e-mails less frequently than text messages; most popular feature was the tracking of cigarettes smoked on previous day set against goal; no participants withdrew from the study	all participants made one quit attempt post-enrollment; only 14.3% reported not smoking at 4 week follow up	5
Abroms, 2008	83	smoking	daily-smoking university students	6 months	feasibility study, randomized, two groups, evaluated by 7 day point prevalence abstinence; set up to examine the feasibility of an e-mail based program (X-Pack) to encourage smoking cessation as compared to brief in-person counseling	yes	no	no	yes	15 minute in-person counseling session, social support, quitting cards, motivating slide rule, cigarette substitutes	weekly for first month, monthly thereafter	e-mail	counseling follow-up after 15 min counseling session	yes, by participant's reasons for smoking, triggers, quit data, and other baseline information	no	n/a	participants rated liking program a 3.3 out of 5, and 4.1 out of 5 for the likelihood of recommending the program to friends	intervention group participants more likely to report quit attempt and to have used program recommended strategies to cope with cravings	7
Aitsallo 2012	241	PA	adult office based employees	6 months	randomized, two groups, pretest-posttest; set up to evaluate a walking intervention consisting of pedometer, walking logs, and monthly e-mails in office settings compared to control group	yes	yes	yes	yes	walking leaflets, pedometers, log books	monthly	e-mail	content delivery and encouragement of tailored step goals	yes, step goals tailored based on individual's baseline activity	no	based on phone interviews with participants, an estimated time of 1/2 and hr to 2.6 hours was spent on the study	drop out rate, especially at 6 months, detrimentally affected study adoption aims	at 6 and 12 months follow-up, the intervention achieved only modest differences between intervention and control groups in using stairs and walking for leisure	10
Arora 2012	23	diabetes management	inner city adults with poorly controlled diabetes	3 weeks	proof of concept, prospective, single group, pretest-posttest; set up to test the effect of daily text messages on promotion of knowledge, health eating, exercise, self-efficacy and medication adherence; texts sent around 5 themes: educate/motivate, medication reminder, healthy living challenge, trivia, and phone link	yes	no	no	yes	phone number to call to receive free gift for diabetes management	3 times daily (avg.)	text messages (English/Spanish)	content delivery, medication reminders, encouragement	no	no	n/a	high satisfaction with 90% of participants stating they would like to continue the program and 100% willing to recommend program to others; 90% stated medium was effective and that they liked messages every day of the week	participants reported increased fruit and vegetable intake, exercise, and foot checks compared to before intervention; 70% of participants completed at least 4 out of 6 healthy challenges	5
Block 2008	787	diet or PA	non-medical HMO employees	4 months	randomized, two groups, pretest-posttest; set up to test the effect of weekly e-mails in increasing PA or FVC, or reducing saturated and trans fat intake.	yes	yes	no	yes	user home page, goal-setting and tracker, chat room, simulation tool	varies (a total of 25 contacts over study period)	e-mail	content-delivery, weekly goals	yes, by chosen behavior (PA or diet), children in the home, cooking habits, PA location preferences, specific foods, goals perceived as achievable	yes	n/a	tailored tips identified as "somewhat" or "very" helpful by 68% of participants; chat room infrequently used	significantly greater likelihood of improved self-assessed health status in the intervention group; intervention group also saw improvements in self-efficacy towards changing diet	9
Borland 2012	3530	smoking	smokers and recent quitters (age range unclear)	7 months	randomized, five groups, evaluated by 6-month sustained abstinence; set up to compare the impact on smoking cessation of delivering (1) internet delivered personal advice (only); (2) tailored text messages (only); (3) both programs or; (4) a choice of all three programs compared to a minimal treatment control group	yes	yes	no	yes	n/a	peaks at entry, varies by quit attempt (specific frequency unclear)	email and/or text messaging	content delivery, advice, encouragement	yes, by stage/perspective on change, quit date, time quit, years smoked, have children, live with non-smokers, sex, age	yes	42.5% of those offered an intervention used it to the study's criterion level, 14.6% tried it, and 43.0% did not use it.	not evaluated	study failed to find clear significant effects between the intervention conditions and the control, possibly due to low rates of intervention uptake, contaminating effects of use of alternative interventions by controls, and inadequate power	8
Brendryen 2008a	396	smoking	daily smokers aged 18 or older	12 months	randomized, two groups, evaluated by self-reported 7-day abstinence; set up to compare the effect of and internet and cellphone delivered smoking cessation program compared to control group which received 44-page self-help booklet	yes	yes	no	yes	voluntary free nicotine replacement therapy, diary, craving helpline	varies by quitting phase and prompt medium	day specific webpages, e-mail, text messages, interactive voice response	content delivery, awareness, encouragement	no	yes	n/a	three subjects withdrew because they felt the program was too intrusive; 48.2% of participants found the intervention 'helpful' and 44.7% found it 'very helpful'	abstinence rates significantly higher for intervention group than control at 1, 3, 6, and 12 months (ratio of abstinence similar at each time point)	8
Brendryen 2008b	290	smoking	daily smokers aged 18 or older	12 months	randomized, two groups, evaluated by self-reported 7-day abstinence; set up to compare the effect of and internet and cellphone delivered smoking cessation program compared to control group which received 44-page self-help booklet	yes	yes	no	no	diary, craving helpline	varies by quitting phase and prompt medium	day specific webpages, e-mail, text messages, interactive voice response	content delivery, awareness, encouragement	no	yes	n/a	not evaluated	abstinence rates significantly higher for intervention group than control at 1, 3, 6 months, and marginally significant at 12 months; lack of significance due to subjects in the control condition performing a second quit attempt, not due to intervention group relapse	9
Dinger 2005	36	PA	women aged 25-54	6 weeks	feasibility, single group, pretest-posttest; set up to assess the feasibility of a minimal contact intervention conducted through e-mail to promote walking in sedentary women	yes	no	no	yes	pedometer and corresponding step logs, weekly goal setting, three commercial brochures	weekly	e-mail	content delivery (strategies)	no	no	n/a	not evaluated	preliminary evidence showed that participants significantly increased walking minutes post-intervention (median 55 min/wk at baseline to median of 245 min/wk post-intervention)	4
Dixon 2007	557	sun protection	adult office-based employees	18 weeks	randomized, three groups, pretest-posttest; set up to compare the effect of providing UV forecasts and/or UV forecasts coupled with behavioral prompts versus standard weather forecasts on sun protection behaviors	yes	yes	no	yes	n/a	weekly	e-mail	delivery of UV forecasts, protective recommendations	yes, by first name	no	n/a	not evaluated	sun protection behaviors and reported sunburn did not differ for participants receiving UV forecasts (with or without behavioral prompts) compared to those receiving standard forecasts	9
Faridi 2008	30	diabetes management	adults aged 18 or older with Type II diabetes	3 months	feasibility, quasi-experimental, two groups, pretest-posttest; set up to test the effect of tailored text messages on diabetes self-care activities (SDSCA)	yes	yes	no	yes	glucometer, pedometer	daily	text messages	feedback and reminders	yes, by feedback from glucometer and pedometer	yes	most subjects did not adhere to intervention (only 25% through 75% of the study duration)	low adherence attributed to lack of user-friendly interface and inexperience with pedometers and mobile phone use; focus groups of patients stressed intervention could enhance self-management with technological improvements	intervention did not affect any clinical outcomes to a statistically significant level; produced significant changes in self-efficacy	7
Fjeldsoe 2010	88	PA	post-natal women	12 weeks	randomized, two groups, pre-post interviews; set up to examine the effect of text message intervention on reported exercise (at least 30 mins) and duration on post-natal women	yes	yes	no	yes	in-person PA goal setting consultation, goal-setting magnet; post-trial participant interviews	3-5 weekly to participant; 2 weekly to nominated support person	text messages	content delivery (strategies), goal checking	yes, by first name	yes	n/a	participants felt personal connection to behavioral counselor and appreciated that intervention was 'mother-centered' rather than focused on their children; attrition most likely due to assessment burden (baseline, 6 week, and 13 week follow up)	participants in intervention group increased frequency of PA and walking for exercise frequency at 13 weeks post-intervention	8
Free 2011	5800	smoking	smokers aged 16 or older willing to quit in next month	31 weeks	randomized, two groups, posttest; set up to test effect of a text message-based smoking cessation intervention	yes	yes	no	no	n/a	5 messages daily for 5 weeks, 3 weekly thereafter	text messages	content delivery (strategies), encouragement	yes, by demographic and other information provided at baseline	yes	n/a	not evaluated	biochemically verified continuous abstinence significantly increased in intervention group	9
Gabriele 2011	104	diet and PA	overweight adults	12 weeks	randomized, three groups, pretest-posttest; set up to test the effect of directive versus non directive support on weight loss through weekly lessons and feedback; lower intensity intervention for control group	yes	yes	no	no	n/a	bi-weekly	e-mail	feedback	yes, by support type	yes	n/a	no differences in participant reporting between groups	participants in the directive supportive condition experienced a greater decrease in weight and waist circumference than nondirective or minimal support conditions; participants across conditions lost an average of 8.53 pounds	9
Hageman 2005	31	PA	women aged 50-69	3 months	randomized, two groups, pretest-posttest; set up to compare the effect of tailored newsletter versus untailored newsletters	yes	yes	no	yes	n/a	monthly	newsletter	content delivery	yes, by responses to baseline assessment (self-reported PA, benefits and barriers to activity, and self-efficacy and initial goals for activity)	no	tailored versus standard messaging results inconclusive	50% of participants indicated that the newsletters were helpful in changing PA; 53% reported they would not have made changes without newsletter information	self-reported PA did not increase for either groups though specific biomarkers did improve (increased flexibility for both groups, maximal oxygen consumption and percent body fat decreased in standard group, but no effect with intervention group);	9
Haug 2009	174	smoking	daily smokers	3 months	randomized, three groups, pretest-posttest; set up to examine the effect of a low-intensity SMS-based intervention versus a higher intensity intervention versus no intervention	yes	yes	no	yes	SMS craving helpline	1 or 3 weekly	text messages	stage of change assessment, feedback	yes, by baseline assessment and stage of change	yes	no difference in smoking variables between low and high intensity interventions	high participation and retention rates suggest SMS smoking cessation interventions are attractive for young adults	preliminary results show no difference in groups in cigarettes smoke, quit attempts, stage of change, self-efficacy, or decisional balance	9
Joo 2007	927	diet and PA	adults	12 weeks	observational, single group, pretest-posttest; set up to examine the effect of text messaging and informational brochures regarding exercise and nutritional information on waist circumference	yes	no	no	yes	n/a	weekly	text messages, information brochures	content delivery, recommendations	yes, individually prescribed amounts and types of food	no	n/a	the majority of participants who completed the program were satisfied with the effectiveness of text messaging and information brochures	over two-thirds of subjects experienced a reduction in waist circumference of 5-7.5 centimeters	4
Kim 2013	36	PA	African-Americans aged 60-85	6 weeks	randomized, two groups, pretest-posttest; set up to examine the effect of motivational text messages on step count compared to a control group	yes	yes	no	no	n/a	thrice daily for 3 days a week	text messages	encouragement	no	no	n/a	not evaluated	participants in the intervention significantly increased their number of steps	8
Lenert 2004	485	smoking	smokers	30 days	observational, two consecutive series of participants, evaluated by 7-day abstinence, 24-hr smoke free period, and average number of cigarettes smoked; set up to examine the effectiveness of automatically generated e-mail messages in enhancing beyond a website smoking cessation	yes	no	no	no	journal, online tracker for cigarette use, website with tailored/untailored materials	daily	e-mail	"individually timed educational messages," content delivery	yes, by stage of quit effort	yes	n/a	not evaluated	enhancing a smoking cessation website with e-mail prompts at strategic times increased rate of early successful quit efforts	5
Liguori 2007	103	PA	university extension agents and specialists	16 weeks	randomized (by county), two groups, pretest-posttest; set up to examine the effect of bi-weekly e-mails to prevent the decrease of PA during the wintertime	yes	yes	yes	no	n/a	bi-weekly	e-mail	content delivery	no	no	correct identifiers of e-mail tagline (indicator of having read e-mails) reported significantly higher PA scores compared to controls	not evaluated	no significant difference from initial activity levels within intervention or control; participants that were assumed to have read e-mails did have significant higher PA scores when compared to control	8
Lim 2012	337	sexual health	16-29 year olds	12 months	randomized, two groups, pretest-posttest; set up to compare increased STI knowledge, health-seeking behavior, and use of condoms between group of young people receiving text messages and email versus those who did not receive prompts	yes	yes	no	yes	n/a	every 3-4 weeks for text messages, less than monthly for e-mail	text messages and e-mail	content delivery	no	no	n/a	over three quarters of participants who received SMS had shared them with someone; 13% and 24% found the emails and SMS annoying; 69% and 45% described SMS and email interesting	no significant difference between groups in reported condom use with risky partners; female participants in the intervention group more likely to have STI test compare to control group female subjects	9
Lombard 2010	250	diet and PA	adult women with young children	12 months	randomized (within schools), two groups, pretest-posttest; set up to test the effect of a community based lifestyle program (group sessions and text messages) on weight gain	yes	yes	no	no	four group sessions, goal setting	monthly	text messages	content delivery follow-up after 4 in-person class sessions (1 hour)	no	no	n/a	not evaluated	intervention group lost weight while the control group gained weight; difference observed between intervention and control groups for total cholesterol, self-management, and PA scores	8
Mehran 2012	205	diet	females older than 18	6 weeks	randomized, two groups, evaluated by urinary iodine concentration and pretest-posttest; set up to test the effect of cell phone text messaging to enhance knowledge, attitude and behavior around iodine deficiency and iodized salt consumption	yes	yes	yes	no	n/a	daily	text messages	content delivery	no	no	n/a	not evaluated	no significant difference observed in iodine-related behaviors between the intervention group and control group; differences seen in knowledge and attitudes.	10
Obermayer 2004	46	smoking	college student smokers aged 18-25 years	6 weeks	observational, single group, pretest-posttest; set up to examine the feasibility of an integrated web and text-messaging program for smoking cessation	yes	no	no	yes	website feedback, support persons	varies (increasing frequency as quit date approaches)	text messages	content delivery (strategies), reminders	yes, by probable high-risk situations	yes	reading text messages was positively associated with increased quitters	participants rated the program high on acceptability, satisfaction, and subjective ratings of success; participants indicated text messaging component easier than web-based component	43% of participants had made at least one 24 hour quit attempt; 10 of 27 had quit at posttest and 15 participants reduced consumption from average of 76 cigarettes to 32 cigarettes per week	5
Park 2012	67	diet, PA, and blood pressure	post-menopausal women with abdominal obesity	12 weeks	quasi-experimental, two groups, pretest-posttest; set up to test the effect of a text-messaging intervention on cardiovascular risk factors (waist circumference and blood pressure)	yes	yes	no	no	website for self-monitoring data, meeting with obesity specialist for both groups	3 weekly	text messages	content delivery (strategies), reminders, feedback	yes, by self-monitoring data	yes	n/a	not evaluated	intervention group experienced decreased waist circumference, body weight, systolic and diastolic blood pressure, and total cholesterol whereas the control group saw increases in all of these measures; no difference observed in fasting blood glucose	8
Patrick 2009	65	diet and PA	overweight adults	4 months	randomized, two groups, pretest-posttest; set up to examine the effect of a health intervention based largely on SMS and MMS on weight loss versus a mailed print materials (only) approach	yes	yes	no	yes	weekly weighing	2-5 times daily for text messages, monthly for printed materials and phone calls (control)	text messages (SMS and MMS), printed materials, phone	content delivery, feedback	yes, by number and timing of receipt of messages, participant's eating behaviors and previous replies	yes	not evaluated	satisfaction was high, with 92% stating they would recommend the intervention	intervention group lost more weight than the usual care group; weight loss for the intervention group was modest	8
Plotnikoff 2010	1590	diet and PA	adults	12 weeks	randomized, two groups, pretest-posttest; follow up for previous study to determine if effects were maintained 6 months post-intervention and to describe participant feedback by the initial group of participants; all messages were provided in bulk to the control group	yes	yes	yes	yes	study website	2 messages weekly	e-mail	content delivery	no	yes	n/a	majority of participants read all weekly messages, perceived e-mails to be appropriate length, and preferred the once a week frequency, and favored health prompts delivered by e-mail over paper or website	positive effects observed following initial intervention maintained or were additionally increased 6 months later; a similar impact on behavior was seen for the control group from receiving the health promotion messages in one bulk message	10
Reback 2012	52	methamphetamine use and sexual health	methamphetamine-using MSM aged 22-61	2 weeks	feasibility, one group, pretest-posttest; set up to examine whether a text messaging intervention could reduce methamphetamine use and high-risk sexual behaviors	yes	no	yes	yes	n/a	1-3 messages daily	text messages	"risk reduction messages"	yes, by responses to five brief questions regarding methamphetamine use	yes	n/a	not evaluated	at 2 month follow-up, participants had significant decreases in frequency of methamphetamine use and unprotected sex while under the influence and reductions of unprotected anal intercourse with HIV-positive partners	6
Riley 2008	31	smoking	university student smokers aged 18-24	6 weeks	observational, single group, pretest-posttest; set up to replicate earlier study (Obermayer et al., 2004) examining effect of text messages on smoking cessation	yes	no	no	yes	website, users could request extra support through keywords	1 to 3 messages daily	text messages	content delivery, encouragement to remain smoke free during high risk times	yes, by stage of change and by probable high-risk situations	no	n/a	program was well accepted with mean programs ratings 3.9 out of a possible 5 for general satisfaction, 4.0 for likelihood of recommending to others, 3.6 for perceived success compared to other cessation attempts	45% of participants report 7 day point prevalence abstinence (42% biochemically verified)	4
Rodgers 2005	1705	smoking	daily smokers aged 16 or older	6 months	randomized, two groups, evaluated by biochemically verified abstinence at 6 and 26 weeks; set up to examine the effect of a smoking cessation program conducted through text messages	yes	yes	no	no	n/a	5 messages daily for 6 weeks, 3 weekly thereafter	text messages	content delivery (strategies), encouragement	yes, by participant characteristics and nickname	yes	n/a	not evaluated	intervention group had twice as much quitting than control group at six weeks; between group difference unclear at six months but quitting remained high for intervention group	9
Shapiro 2012	170	diet and PA	overweight adults	12 months	randomized, two groups, pretest-posttest; set up to examine the effect of a health intervention based largely on SMS and MMS on weight loss with e-newsletters versus e-newsletters only [modified trial of Patrick et al. intervention]	yes	yes	no	no	weekly weighing, step monitors	4 times daily for text messages, monthly for printed materials	text messages (SMS and MMS), printed materials	content delivery, feedback	yes, by number and timing of receipt of messages, participant's eating behaviors and previous replies	yes	participants responding to a greater number of messages were more likely to lose more weight over time	participants reported moderate-strong satisfaction; 57% reported they would pay for the intervention	weight lost modest; number of steps increased for the first 6mos, leveling off thereafter	8
Snuggs 2012	202	smoking	former smokers that had been abstinent for 4 weeks	9 months	feasibility, one group, evaluated by CO-validated 7-day point prevalence abstinence; evaluated to examine the effect of a text-message intervention on relapse prevention for individuals using smoking cessation medication	yes	no		yes	medication for smoking cessation	weekly for 12 weeks, fortnightly thereafter	text messages	motivational support, encouragement of medication use	yes, by participant name and medication choice	yes	participants who self-reported abstinence at 6 mos. responded to more interactive text messages than those smoking	participants gave messages an overall 3.9 out of 5 rating; 3 participants withdrew because the no long wanted to receive messages	At six months, 38% of the total number of participants reported 7-day point prevalence abstinence; 23% of the total was CO-validated	5
Thomas 2011	55	diet and PA	individuals who had previously lost ≥5% body weight	6 months	randomized, two groups, pretest-posttest; set up to test the effect of dietetic support through e-mail on weight loss maintenance	yes	yes	no	yes	monthly e-mail for weight self-report	weekly	e-mail	content delivery (strategies)	no	no	n/a	low attrition rate (8%) attributed to value participants placed on continued support by researcher	intervention group maintained weight loss which was significantly greater than that maintained in the control group; control group exhibited more rapid decline in weight loss maintenance	9
Whittaker 2011	226	smoking	daily smokers aged 16-25	6 months	randomized, two groups, evaluated by continuous abstinence (5 cigarettes in six months); set up to compare the effect of a complex video messaging mobile phone intervention compared to simple general health video messages	yes	yes	no	yes	website, users could request extra support through keywords	varies by quit date	video messages (phone-delivered)	content delivery, role modeling	yes, participants selected role models from whom they received messages	no	n/a	participants liked video messages from quitters and appreciated frequency and timing of messages	no significant differences in 7-day point prevalence abstinence between intervention and control groups at 4 or 12 weeks, or 6 months (study underpowered); majority of participants in both groups made multiple quit attempts	8
Ybarra 2012	151	smoking	Turkish adult daily smokers	6 weeks	randomized, two groups, evaluated by CO-validated 7-day point prevalence; set up to test effect of a text message smoking cessation intervention	yes	yes	yes	yes	n/a	5 messages daily in 'pre-quit' with increasing number as quit day approached; 1 message daily for final week of program	text messages	content delivery, encouragement, recommendations	yes, by participant stage in quitting process	yes	n/a	Of participants responding at 4 week follow-up, 69% somewhat/strongly liked program, 78% would recommend to others	cessation at 3 months did not differ significantly from intervention group	10
Albright 2005	72	PA	sedentary, multiethnic, primarily low-income or unemployed adult women	12 months	randomized, two groups, evaluated by total 7-day energy expenditure; set up to test the effect of home-based phone and mail counseling on PA compared to a mail only support	no	yes	no	no	eight 1 hr, weekly classes prior to the home-based post-class intervention; pedometers to monitor for progress and goal-setting; participants in phone + mail condition could earn prizes by reporting activity	weekly for 4 weeks, biweekly for 8 weeks, and monthly thereafter for phone contacts; monthly for mail contacts	newsletter/phone + newsletter	reinforcement and reminder of content of primary intervention	yes, participants in phone condition received personalized counseling	yes	n/a	not evaluated	both groups initially increased PA; after 10 months, phone and mail group sustained significantly increased PA while mail-only group relapsed to baseline PA	8
Allicock 2010	195	diet	veterans	6 months	observational, two groups, pretest-posttest; examined effect of tailored communications (TC) and motivational interviewing (MI) calls on FVC (FVC) as compared to a standard intervention	no	yes	no	yes	standard intervention included educational information, group sessions, and standard phone calls about weight	4 TCs and 2-4 MI calls over six months	tailored newsletter, phone calls	content delivery	yes, by use of baseline questionnaire responses TCs were tailored	yes	positive association with reading more newsletters and FVC	newsletter perceived as personally important and applicable (82%); participants felt calls were tailored to their needs (78%); majority reported the newsletters and/or calls led to health behavior changes	increased exposure to TCs and increased perceived value of TCs resulted in increased FVC; MI calls not associated with FVC	7
Carter-Edwards 2009	154	diet and PA	Herald-Sun newspaper readers (Durham, NC)	15 weeks	observational, single group, evaluated by pre-post weight; set up to test effect of a newspaper intervention on self-reported weight loss among participants in a newspaper-led weight loss challenge	no	no	no	no	4 free, informal, interactive educational seminars by health professionals	weekly	newspaper articles (print and Web site)	content delivery, advice	no	no	n/a	not evaluated	participants throughout the duration of the study lost an average of 6 lbs. (3.2% of initial weight)	4
Conn 2003	190	PA	women aged 65 and older	3 months	randomized, two groups, evaluated by PA scores, rate of perceived exertion and pedometer values; set up to compare the effect of the use of telephone and mail-delivered prompts versus no prompts after a 3-encounter motivational intervention	no	yes	no	no	small group and individual sessions	weekly	phone calls, newsletter, pamphlet, and recipe card	second intervention after small group individual sessions, content delivery and encouragement	no	no	n/a	not evaluated	participants receiving prompts performed significantly more exercise than those who did not	9
Crane 2006	728	sun protection	infants/toddlers	3 years	randomized, two groups, evaluated by pre-post interviews with parents, self-reported practices and skin examinations; set up to examine the impact of providing sun protection information packets to parents on sun protection behaviors and skin conditions for infant-3 years of age	no	yes	no	no	n/a	well child visits (6 months, 12 months, 36 months)	sun protection packets	recommendations for child sun care	no	no	n/a	not evaluated	small but significant differences in overall use of sun protection strategies; small impact on tanning and freckling	9
de Vries 2008	2827	diet, PA and/or smoking	adults aged 18-65	9 months	randomized, three groups, pretest-posttest; set up to examine effect of three tailored versus three generic health education letters on diet, PA, or smoking cessation; additional intervention group observed the effect of action plans on the aforementioned behaviors	no	yes	no	yes	action plans	tri-monthly	letters	feedback, action plans	yes, by behavior, responses to three questionnaires and person's stage of change	yes	n/a	participants in the intervention group read more of the information provided in the tailored letters than participants who received generic letters	for diet and physical activities, participants receiving tailored information experienced significantly more improvement compared to the control group; no differences between groups existed for smoking due to high cessation in both groups	9
Etter 2001	2934	smoking	adult smokers	15 months	randomized, two groups, pretest-posttest; set up to test the effect of mailings on smoking cessation	no	yes	yes	yes	n/a	on average, 1.5 times over 6 months	counseling letters and two stage-matched booklets	personalized counseling, content delivery	yes, by participant responses to questionnaire and stage of change	no	positive association between the number of counseling letters read and smoking cessation	quitters in the intervention group reported the letters helped them quit smoking "a lot" (19%), "fairly" (19%), "somewhat" (30%), and "not at all" (32%)	abstinence 1 month post-intervention was 2.6 times greater in the intervention group than in control group (an additional quitter for every 28 participants)	10
Gierisch 2010	3547	mammography adherence	women aged 40-75	4 years	randomized, three groups, evaluated by non-adherence; set up to compare the effect of enhanced usual care reminders (printed letters), enhanced letter reminders (printed booklets), or automated telephone reminders on promoting mammography adherence	no	yes	no	yes	supplemental intervention included tailored priming mailings and telephone counseling for non-adherent women; study interviews, goal setting	yearly	printed letter reminders or printed booklets or telephone	reminders	yes, supplemental interventions (priming letter and call) were tailored by women's perceived barriers to mammograms	no	provision of supplemental interventions to non-adherent women reduced days non-adherent	not evaluated	all reminder types equally effective (averages of 50-60 days/year non-adherent), automated telephone reminders least expensive	9
Grady 1984	189	breast self-exam	women patients aged 18 and over (cyclic and non-cyclic menstrual cycles)	6 months	randomized (within cyclic and non-cyclic), four groups, evaluated by BSE record; test to compare self management (calendar) and/or external management conditions (postcards) within cyclic and noncyclic women versus a control group	no	yes	yes	yes	breast self-examination instruction	monthly	postcard	"cue enhancement," reminders	no	no	cyclic women with self-management did better than those without while noncyclic women did worse with self management	for self-management condition, calendars more popular than stickers; greatest decline in BSE seen in postcard "on-time" conditions, thus withdrawal assumed to be cause of dramatic decline	for both cyclic and noncyclic women, self-management and postcards led to highest BSE rates; for cyclic women who only received postcards, there was no increase in BSE; for noncyclic women rates of BSE in combined condition match postcard only	10
Heimendinger 2005	3402	diet	callers to cancer information hotline	12 months	quasi-experimental, four groups, evaluated by 7-day FFQ and pre-post FVC; set up to compare the effect of a single untailored booklet (SU) versus a single tailored booklet (ST) versus multiple tailored print communications (MT) versus MT with retailoring based on 5 month follow-up interviews	no	yes	yes	yes	brief phone-delivered educational message during baseline interview	7-10 days after baseline completions (SU, ST, MT, MRT) then 8 and 11 months after baseline (MT, MRT)	print communications (booklet, newsletters, final letter)	content delivery, skill-building	yes, by responses to baseline questionnaire (ST, MT, MRT) and telephone follow-up interviews at 5 months (MRT)	yes	no significant advantage to tailoring when participants only received one mailing	tailored print materials were more likely to be remembered, read, and appreciated compared to untailored	linear trend and increased consumption of 0.21 servings across experimental conditions of increasing intensity (SU<ST<MT<MRT)	8
Marcus 2007	239	PA	sedentary adults	12 months	randomized, three groups, pretest-posttest; set up to compare telephone or print in promoting PA	no	yes	no	yes	n/a	weekly for first month, monthly thereafter	phone, printed reports	feedback	yes, by feedback generated by computer expert system	yes	n/a	participants found phone calls to be useful (88.6%), supportive in goals (94.3%) and motivating (77.1%); only around half of participants found print reports useful or motivating; 62.5% found the reports supportive in goals	both intervention groups reported increase in PA from baseline to 6 months; a significant difference in increased PA only evident in print group from baseline to 12 months	9
Mayer 1986	83	breast self-exam	faculty and staff at a state university	7 months	randomized, three groups, evaluated by tissue used during exam, pretest-posttest; set up to compare effect on breast self-examination by using phone or mail prompts versus a no-prompt condition	no	yes	no	yes	n/a	bi-weekly	phone or postcards	reminders after a 1hr teaching workshop	no	yes	groups did not differ statistically with respect to the number of high compliers	not evaluated	participants receiving phone prompts more likely to practice BSE at least once compared to mail prompts; both phone and mail prompt condition were more likely to perform BSE once as compared to the control group	10
Opdenacker 2008	169	PA	members of rural women's organization	6 months	randomized (within unit of organization), three groups, pretest-posttest; set up to test the effect of minimal contact intervention integrated into women's organization on physical activity	no	yes	no	no	one group meeting, self-help booklet; accelerometer	monthly	letters	reminder follow-up from group meeting, content delivery (strategies), encouragement	no	no	n/a	not evaluated	no significant difference at pretest or posttest between intervention or control for self-reported outcome measures; activity counts increased in the intervention group as measured by accelerometer (not confirmed by self-report)	8
Phelan 2011	401	diet and PA	pregnant women	6 months	randomized, two groups, evaluated by comparison with IOM guidelines; set up to test the effect of a behavioral weight control intervention (targeting diet and PA) on gestational weight gain	no	yes	yes	no	one face-to-face visit, individual feedback via graphs and 3 telephone calls (periodicity not stated), body weight scales, food records, pedometers	weekly	postcards	reminders, feedback	no	yes	n/a	not evaluated	normal weight women in the intervention group less likely than those in standard care group to gain above recommended; no difference seen between groups for overweight/obese women	10
Pinto 2006	86	PA	women with early stage breast cancer	12 weeks	randomized, two groups, pretest-posttest; set up to compare the effect on PA of phone counseling and activity sheets	no	yes	yes	yes	n/a	weekly	phone, exercise tip sheet	counseling, PA monitoring, health problem identification	no	yes	n/a	not evaluated	intervention group reported significantly more minutes of PA, moderate-intensity PA, and higher energy expended as compared to the contact control group; no differences in BMI or percent body fat	10
Resnicow 2008	423	diet	African-American adults	3 months	randomized, two groups, pretest-posttest; set up to compare the effect of tailoring using self-determination theory (SDT) and MI constructs versus tailoring using social cognitive variables (control group) on FVC	no	yes	no	yes	n/a	monthly	newsletter	content delivery	yes	no	n/a	perceived relevance was marginally greater in the SDT and MI group versus the control group; high autonomous individuals in the experimental group reported significantly higher levels of relevance	no between group differences in fruit and vegetable intake at 3 months though each group showed similar significant increase in FVC (one for short questionnaire, half for long questionnaire)	9
Resnicow 2009	468	diet	African-American adults	3 months	randomized, two groups, pretest-posttest; set up to test the effect of tailoring on ethnic identity on FVC versus tailoring using social cognitive variables	no	yes	no	yes	n/a	monthly	newsletter	content delivery	yes, by participant newsletter preference and graphics	no	n/a	among participants in the experimental group a significant correlation existed between newsletters read and personal relevance	no between group differences in FVC at 3 month; each group showed similar significant increase in intake	9
Sacco 2004	10	diabetes management	adults 18-50 years of age with Type I diabetes	6 months	randomized, two groups, pretest-posttest; set up to examine the effect of a telephone-delivered intervention in impacting diabetes self-management behaviors	no	yes	no	yes	educational materials and self-management guides	weekly first 3 months, bi-weekly following 3 months	phone	content delivery, emotional support, counseling, monitoring	yes, by participant preference, out-of-range glucose values, and new goals	yes	n/a	not evaluated	coaching group's mean HbA1c was significantly lower while the control group's was significantly higher	6
Williams-Piehota 2004	528	diet	callers to cancer information hotline	3 months	randomized, 2 groups, pretest-posttest; set up to compare the effect of messages with either personal or social responsibility for dietary behavior on FVC	no	yes	yes	yes	brief phone-delivered message	at baseline, 1 week and 2 and 3 months thereafter	pamphlets and other promotional items	content delivery	no	no	n/a	no difference between type of message received and having read the materials or ratings of interest	all participants increased number of fruits and vegetables consumed (2.69 to 3.86) and maintained increase to 4 month follow-up; no differences by message-type	10
Wright 2011	178	diet	Australian adults aged 40-65 requiring primary or secondary CVD prevention	3 months	randomized, 3 groups, pretest-posttest; set up to examine the effect on improving short term dietary behavior of tailored, printed dietary feedback versus small group education sessions versus a wait-listed control group	no	yes	no	no	n/a	monthly	mailed printed dietary feedback reports	feedback	yes, by stage and processes of change constructs and responses to food frequency questionnaire	yes	n/a	not evaluated	participants receiving printed feedback were more effective in increasing fruit intake than small group nutrition education sessions and equally effective in improving saturated fat intake; no dietary improvements seen in cereals and grains for any group of participants	9
